# Supplementary material for: Genome-wide association study identifies novel loci for type 2 diabetes-attributed end-stage kidney disease in African Americans
Source: Hum Genomics. 2019 May 15;13:21. doi: 10.1186/s40246-019-0205-7 (PMC6521376; doi:10.1186/s40246-019-0205-7)
Supplement: Supplementary file 1 — Figure S1. QQ plot of GWAS results of T2D-ESKD vs. non-diabetic non-nephropathy controls under baseline model. Figure S2. P value comparisons between baseline, APOL1-negative, and APOL1-adjusted models. Table S1. Study description. Table S2. Genome-wide significant variants associated with T2D-ESKD at Stage 2 Meta-analysis. Table S3. Discrimination analysis in 2756 T2D-lacking nephropathy individuals and 6977 controls for genome-wide significant T2D-ESKD-associated variants in baseline mode. Table S4. Discrimination analysis in 2756 T2D-lacking nephropathy individuals and 6977 controls for genome-wide significant T2D-ESKD-associated variants in APOL1-negative model. Table S5. Results of APOL1-negative model for top associations identified in baseline model. Table S6. (Excel). Functional annotations of genome-wide significant T2D-ESKD variants and proxies in linkage disequilibrium (r2 > 0.7). (ZIP 138 kb) [file 40246_2019_205_MOESM1_ESM.zip]

Archive with 3 entries (3 files):
- Guan_T2D-ESKD_GWAS_in_AAs_Supplementary_R2.docx
- Supplementary Table 2.xlsx
- Supplementary Table 6.xlsx
