# Supplementary material for: Genome-wide association study identifies novel loci for type 2 diabetes-attributed end-stage kidney disease in African Americans
Source: Hum Genomics. 2019 May 15;13:21. doi: 10.1186/s40246-019-0205-7 (PMC6521376; doi:10.1186/s40246-019-0205-7)
Supplement: Supplementary file 1 — Figure S1. QQ plot of GWAS results of T2D-ESKD vs. non-diabetic non-nephropathy controls under baseline model. Figure S2. P value comparisons between baseline, APOL1-negative, and APOL1-adjusted models. Table S1. Study description. Table S2. Genome-wide significant variants associated with T2D-ESKD at Stage 2 Meta-analysis. Table S3. Discrimination analysis in 2756 T2D-lacking nephropathy individuals and 6977 controls for genome-wide significant T2D-ESKD-associated variants in baseline mode. Table S4. Discrimination analysis in 2756 T2D-lacking nephropathy individuals and 6977 controls for genome-wide significant T2D-ESKD-associated variants in APOL1-negative model. Table S5. Results of APOL1-negative model for top associations identified in baseline model. Table S6. (Excel). Functional annotations of genome-wide significant T2D-ESKD variants and proxies in linkage disequilibrium (r2 > 0.7). (ZIP 138 kb) [file 40246_2019_205_MOESM1_ESM.zip › Supplementary Table 2.xlsx]

## Sheet: Baseline Model
Supplementary Table 2. Genome-wide significant variants associated with T2D-ESKD at Stage 2 Meta-analysis
CHR	POS	Effect Allele	Other Allele	EAF	P	OR	LCI	UCI	Direction	N
2	46485186	C	G	0.01	1.978e-10	3.92239	2.57459	5.97574	++-	10409
2	151711452	C	T	0.1	3.228e-08	1.42561	1.2573	1.61646	---	10409
2	151713161	A	G	0.08	1.546e-09	1.51938	1.3264	1.74042	+++	10409
2	151714449	C	T	0.01	1.898e-08	5.60635	3.07335	10.227	-++	10409
3	165047819	T	C	0.06	1.615e-09	1.60095	1.37399	1.86541	+++	10409
3	165051826	T	G	0.06	4.326e-10	1.6232	1.39418	1.88985	+++	10409
5	29649489	D	I	0.01	1.622e-08	3.52366	2.276	5.45526	++-	10409
5	29654574	G	A	0.01	3.96e-09	3.67627	2.38297	5.67149	--+	10409
5	29655318	T	A	0.01	4.786e-10	3.87715	2.53048	5.94049	--+	10409
5	29656941	G	A	0.01	1.284e-09	3.54806	2.3569	5.34121	--+	10409
5	29659168	A	G	0.01	1.231e-09	3.88413	2.50736	6.01687	++-	10409
5	29659852	G	T	0.01	6.599e-10	3.93417	2.54714	6.07649	--+	10409
5	29664443	A	G	0.01	2.194e-15	5.87614	3.79328	9.10267	++-	10409
5	29671111	T	C	0.01	4.471e-08	3.09318	2.06402	4.6355	+++	10409
5	29673177	C	T	0.01	4.465e-08	3.09318	2.06402	4.6355	---	10409
5	29675239	T	G	0.01	4.465e-08	3.09318	2.06402	4.6355	+++	10409
5	29705905	C	T	0.01	1.176e-16	6.81005	4.32607	10.7203	---	10409
5	78050391	G	A	0.01	1.006e-08	5.90914	3.21782	10.8514	---	10409
6	12616715	C	G	0.03	3.373e-11	2.22532	1.75651	2.81925	++-	10409
6	12617159	C	G	0.03	2.46e-10	2.21068	1.72929	2.82607	++-	10409
6	12618492	G	A	0.03	2.701e-11	2.22487	1.75857	2.81482	--+	10409
6	42474989	T	A	0.01	1.459e-10	3.00326	2.14548	4.204	--+	10409
6	42483583	C	A	0.01	3.058e-08	2.56819	1.83935	3.58582	--+	10409
8	49547701	C	T	0.01	1.48e-12	5.37845	3.37538	8.57021	---	10409
8	74004192	A	G	0.01	4.328e-15	6.38914	4.0199	10.1548	+++	10409
10	13523808	G	T	0.11	1.88e-09	1.43979	1.2783	1.6217	--+	10409
10	13525170	C	T	0.11	1.268e-09	1.44556	1.28342	1.62819	--+	10409
10	13527266	G	A	0.11	1.067e-09	1.44831	1.28586	1.63129	--+	10409
10	114746717	C	T	0.11	4.733e-08	1.38071	1.22969	1.55028	---	10409
10	114747860	I	D	0.17	3.45e-10	1.37012	1.24173	1.51179	---	10409
10	114751199	A	G	0.12	4.539e-09	1.41637	1.26071	1.59126	+++	10409
10	114754071	C	T	0.36	7.643e-15	1.36002	1.25845	1.46978	---	10409
10	114754088	C	T	0.46	5.694e-09	1.24297	1.15534	1.33724	---	10409
10	114754601	A	G	0.16	3.942e-10	1.37053	1.24162	1.51283	+++	10409
10	114754784	C	T	0.35	1.082e-14	1.35757	1.25644	1.46685	---	10409
10	114755496	T	G	0.16	9.019e-10	1.35988	1.23245	1.50049	+++	10409
10	114756041	T	A	0.46	2.129e-09	1.2507	1.16229	1.34582	---	10409
10	114756258	T	C	0.16	6.781e-10	1.36438	1.23629	1.50575	+++	10409
10	114756285	C	G	0.12	2.887e-08	1.37451	1.2285	1.53788	+++	10409
10	114756806	T	C	0.16	6.376e-10	1.36547	1.23703	1.50725	+++	10409
10	114758349	T	C	0.3	1.861e-16	1.40088	1.29271	1.5181	+++	10409
10	114804793	A	G	0.17	4.656e-08	1.31469	1.19173	1.45034	+++	10409
10	114821591	T	C	0.11	3.694e-08	1.39459	1.23889	1.56986	+++	10409
11	2149116	G	C	0.14	4.02e-08	1.35825	1.21754	1.51523	---	10409
13	107065853	T	C	0.01	3.812e-08	3.00266	2.02931	4.44289	++-	10409
13	107093993	G	A	0.01	1.722e-08	2.87974	1.99372	4.1595	---	10409
17	7289638	A	G	0.01	1.777e-09	3.85588	2.48425	5.98483	++-	10409
17	7301790	G	T	0.01	2.883e-08	3.53142	2.26143	5.51463	--+	10409
17	77666704	A	G	0.23	1.172e-08	0.743713	0.67178	0.823348	---	10409
17	77667171	A	G	0.23	8.634e-09	0.742004	0.670368	0.821296	---	10409
17	77667619	C	T	0.23	8.867e-09	0.742227	0.670569	0.821542	+++	10409
17	77695611	T	C	0.01	1.723e-10	4.34402	2.76711	6.81957	+++	10409
17	77699164	T	C	0.03	9.517e-10	2.25128	1.7357	2.92002	+++	10409
17	77699319	A	G	0.01	1.373e-09	3.95785	2.53599	6.1769	+++	10409
17	77699782	A	G	0.03	8.705e-10	2.25624	1.73952	2.92646	+++	10409
17	77706698	C	T	0.02	3.73e-09	2.26211	1.72467	2.96704	---	10409
17	77706823	A	C	0.02	1.535e-08	2.38262	1.76357	3.21897	++-	10409
17	77706870	T	C	0.02	1.769e-08	2.35514	1.74802	3.17312	++-	10409
17	77706946	A	C	0.02	1.27e-08	2.39241	1.77151	3.23092	++-	10409
17	77708184	A	G	0.01	2.9e-12	4.29822	2.85466	6.47176	+++	10409
17	77708801	T	C	0.02	5.694e-10	2.53603	1.88967	3.40347	++-	10409
17	77709099	A	G	0.02	4.98e-10	2.54111	1.8942	3.40895	++-	10409
17	77709256	A	G	0.02	1.049e-09	2.46551	1.84507	3.2946	++-	10409
18	65489501	C	T	0.02	6.39e-09	2.51884	1.84405	3.44057	---	10409
18	65490412	T	G	0.02	1.221e-08	2.47688	1.81297	3.38391	+++	10409
19	2570002	A	C	0.05	2.245e-08	1.67113	1.39595	2.00056	+++	10409
19	53034652	C	T	0.02	9.831e-09	2.52515	1.83999	3.46544	---	10409
19	53053728	G	C	0.06	2.208e-08	1.58915	1.35109	1.86916	---	10409
20	10749519	A	G	0.01	8.027e-15	8.12707	4.79028	13.7882	+-+	10409
20	10759376	A	G	0.01	4.1e-14	6.73892	4.10907	11.0519	+-+	10409
20	10760829	C	T	0.01	1.991e-15	7.97491	4.77768	13.3117	-+-	10409
20	10763757	A	T	0.01	8.019e-15	8.03896	4.75137	13.6013	+-+	10409
21	32785304	A	G	0.22	1.126e-09	1.31377	1.20333	1.43434	+++	10409
21	32799557	C	T	0.01	1.069e-21	8.69719	5.58475	13.5442	---	10409
21	32804223	C	T	0.01	8.431e-22	9.40649	5.95091	14.8687	---	10409
21	32806087	G	A	0.01	2.197e-21	9.1825	5.81035	14.5118	---	10409
21	32807140	A	G	0.01	2.274e-21	9.31755	5.87734	14.7714	+++	10409
21	32808307	C	T	0.01	2.356e-19	9.67069	5.89787	15.857	---	10409
22	36656444	A	C	0.45	3.036e-10	0.777945	0.719424	0.841225	---	10409
22	36656555	A	G	0.45	8.686e-11	0.772904	0.715043	0.835447	---	10409
22	36656652	D	I	0.41	3.819e-08	0.802679	0.742153	0.868142	---	10409

## Sheet: APOL1-Negative Model
Supplementary Table 2. Genome-wide significant variants associated with T2D-ESKD at Stage 2 Meta-analysis
CHR	POS	Effect Allele	Other Allele	EAF	P	OR	LCI	UCI	Direction	N
10	114746717	C	T	0.11	1.035e-08	1.43735	1.26939	1.62753	---	9745
10	114747681	C	T	0.06	3.511e-09	1.66796	1.40757	1.97652	---	9745
10	114748105	A	G	0.11	2.373e-08	1.42533	1.25852	1.61423	+++	9745
10	114751199	A	G	0.12	5.622e-10	1.48409	1.3099	1.68144	+++	9745
10	114754071	C	T	0.35	1.316e-13	1.37081	1.261	1.49018	---	9745
10	114754088	C	T	0.46	3.243e-08	1.24832	1.15397	1.35039	---	9745
10	114754601	A	G	0.16	3.676e-10	1.40425	1.26272	1.56163	+++	9745
10	114754784	C	T	0.35	1.802e-13	1.36834	1.25873	1.4875	---	9745
10	114755496	T	G	0.16	9.736e-10	1.39083	1.25115	1.54611	+++	9745
10	114756041	T	A	0.46	1.741e-08	1.25408	1.15906	1.35689	---	9745
10	114756258	T	C	0.16	4.562e-10	1.40116	1.26019	1.5579	+++	9745
10	114756285	C	G	0.12	6.149e-09	1.43104	1.26803	1.615	+++	9745
10	114756806	T	C	0.16	4.184e-10	1.40284	1.26146	1.56007	+++	9745
10	114758349	T	C	0.3	1.381e-15	1.42148	1.30403	1.54951	+++	9745
10	114762533	T	A	0.07	1.608e-08	1.58091	1.34857	1.85328	---	9745
10	114771160	G	C	0.06	3.976e-08	1.57949	1.34182	1.85925	---	9745
10	114781396	A	C	0.12	8.234e-09	1.43706	1.27038	1.62561	+++	9745
10	114789100	T	C	0.17	4.753e-08	1.33589	1.20409	1.48213	+++	9745
10	114804793	A	G	0.17	7.229e-09	1.36411	1.22783	1.51551	+++	9745
10	114806988	C	A	0.07	7.819e-09	1.5952	1.36129	1.8693	---	9745
10	114807031	G	C	0.17	8.899e-09	1.36125	1.22549	1.51203	---	9745
10	114821591	T	C	0.11	3.272e-09	1.46741	1.29239	1.66614	+++	9745
12	87670213	T	G	0.09	4.084e-08	0.674421	0.585887	0.776334	---	9745
17	77666704	A	G	0.23	4.881e-08	0.738304	0.662075	0.823309	---	9745
17	77667171	A	G	0.23	3.46e-08	0.736092	0.660221	0.820682	---	9745
17	77667619	C	T	0.23	3.589e-08	0.73646	0.660552	0.821092	+++	9745
17	77695611	T	C	0.01	6.527e-10	4.68329	2.8691	7.6446	++-	9745
17	77699164	T	C	0.03	2e-08	2.25061	1.6955	2.98745	+++	9745
17	77699319	A	G	0.01	4.966e-09	4.23253	2.60979	6.86429	++-	9745
17	77699782	A	G	0.03	1.869e-08	2.25511	1.69857	2.99402	+++	9745
17	77706698	C	T	0.02	2.412e-08	2.3009	1.71682	3.08368	---	9745
17	77708184	A	G	0.01	1.181e-11	4.6562	2.98522	7.26253	+++	9745
17	77708801	T	C	0.02	3.122e-08	2.52237	1.81755	3.50052	++-	9745
17	77709099	A	G	0.02	2.879e-08	2.52641	1.82117	3.50475	++-	9745
20	10749519	A	G	0.01	1.194e-12	8.16127	4.57413	14.5615	+-+	9745
20	10759376	A	G	0.01	6.075e-12	6.68656	3.89056	11.492	+-+	9745
20	10760829	C	T	0.01	2.864e-13	8.03816	4.5934	14.0663	-+-	9745
20	10763757	A	T	0.01	1.12e-12	8.05667	4.53412	14.3159	+-+	9745
21	32791256	T	C	0.01	2.383e-16	8.60291	5.14382	14.3881	++-	9745
21	32799557	C	T	0.01	2.211e-19	9.54292	5.83938	15.5954	---	9745
21	32804223	C	T	0.01	4.916e-19	10.1625	6.10375	16.92	---	9745
21	32806087	G	A	0.01	1.269e-18	9.86803	5.92924	16.4233	---	9745
21	32807140	A	G	0.01	1.412e-18	9.99715	5.98567	16.697	+++	9745
21	32808307	C	T	0.01	1.654e-16	10.0021	5.7856	17.2917	---	9745
22	36618953	T	C	0.26	1.724e-10	0.737271	0.671466	0.809525	---	9745
22	36661906	G	A	0.21	1.836e-09	0.724191	0.651843	0.804569	+++	9745
22	36662034	G	T	0.21	1.545e-09	0.722816	0.650605	0.803042	+++	9745
22	36663213	C	T	0.21	1.305e-09	0.722311	0.650278	0.802323	+++	9745
22	36667154	A	G	0.23	1.501e-08	0.744978	0.672791	0.824911	---	9745
22	36696087	C	T	0.46	2.238e-08	1.26062	1.16236	1.36717	---	9745
2	151711452	C	T	0.1	1.855e-08	1.473	1.28693	1.68597	---	9745
2	151713161	A	G	0.08	7.474e-10	1.58043	1.36599	1.82855	+++	9745
5	29654574	G	A	0.01	3.044e-08	3.71731	2.33564	5.91633	--+	9745
5	29655318	T	A	0.01	4.096e-09	3.93968	2.49435	6.2225	--+	9745
5	29656941	G	A	0.01	4.838e-09	3.68437	2.38074	5.70183	--+	9745
5	29659168	A	G	0.01	1.537e-08	3.88569	2.42807	6.21835	++-	9745
5	29659852	G	T	0.01	7.686e-09	3.96022	2.48242	6.31778	--+	9745
5	29664443	A	G	0.01	2.13e-13	5.88143	3.66437	9.43989	++-	9745
5	29705905	C	T	0.01	3.589e-14	7.00903	4.23458	11.6013	---	9745
6	12617159	C	G	0.02	1.052e-09	2.28462	1.7521	2.97899	++-	9745
6	42474989	T	A	0.01	2.347e-09	3.08237	2.13025	4.46005	--+	9745
8	49547701	C	T	0.01	4.412e-12	6.14108	3.67329	10.2668	---	9745
8	74004192	A	G	0.01	7.431e-10	5.13562	3.05028	8.64662	+++	9745
8	74005904	T	C	0.01	2.558e-12	4.97139	3.17296	7.78918	+++	9745
10	114747860	I	D	0.17	6.267e-10	1.39529	1.2554	1.55076	---	9745
20	10751222	I	D	0.01	2.036e-08	3.87948	2.41565	6.23035	-+-	9745
