# Supplementary material for: Genome-wide association study identifies novel loci for type 2 diabetes-attributed end-stage kidney disease in African Americans
Source: Hum Genomics. 2019 May 15;13:21. doi: 10.1186/s40246-019-0205-7 (PMC6521376; doi:10.1186/s40246-019-0205-7)
Supplement: Supplementary file 1 — Figure S1. QQ plot of GWAS results of T2D-ESKD vs. non-diabetic non-nephropathy controls under baseline model. Figure S2. P value comparisons between baseline, APOL1-negative, and APOL1-adjusted models. Table S1. Study description. Table S2. Genome-wide significant variants associated with T2D-ESKD at Stage 2 Meta-analysis. Table S3. Discrimination analysis in 2756 T2D-lacking nephropathy individuals and 6977 controls for genome-wide significant T2D-ESKD-associated variants in baseline mode. Table S4. Discrimination analysis in 2756 T2D-lacking nephropathy individuals and 6977 controls for genome-wide significant T2D-ESKD-associated variants in APOL1-negative model. Table S5. Results of APOL1-negative model for top associations identified in baseline model. Table S6. (Excel). Functional annotations of genome-wide significant T2D-ESKD variants and proxies in linkage disequilibrium (r2 > 0.7). (ZIP 138 kb) [file 40246_2019_205_MOESM1_ESM.zip › Supplementary Table 6.xlsx]

## Sheet: Sheet1
Supplementary Table 5. Functional annotations of genome-wide significant T2D-ESKD variants and proxies in linkage disequilibrium (r2>0.7).
Lead SNP	CHR	Position	SNPs in LD	CHR	Position	R2	RegulomeDB	GERP_cons	SiPhy_cons	Chromatin_Marks	DNAse	grasp	Motifs	dbSNP_functional_annotation
rs72858591	2	151711452	-	2	-	1	7	0	0	E012,H3K27ac_Enh;E055,H3K27ac_Enh;E092,H3K4me1_Enh	-	-	Myb_4	-
rs72858591	-	-	rs56375806	2	151713161	0.71	4	0	0	E001,H3K4me3_Pro;E012,H3K27ac_Enh;E058,H3K27ac_Enh;E079,H3K27ac_Enh;E080,H3K27ac_Enh;E127,H3K27ac_Enh;E017,H3K4me1_Enh;E023,H3K4me1_Enh;E025,H3K4me1_Enh;E028,H3K4me1_Enh;E057,H3K4me1_Enh;E058,H3K4me1_Enh;E080,H3K4me1_Enh;E119,H3K4me1_Enh;E127,H3K4me1_Enh	-	-	AP-1_disc4;BATF_disc3	-
rs58627064	3	165051826	-	3	-	1	7	0	0	E088,H3K4me1_Enh;E099,H3K4me1_Enh	-	-	TR4_disc1	-
rs58627064	-	-	rs73877144	3	165043487	1	6	0	0	-	-	-	Foxl1_2;Foxp1;Irx;Nanog_disc1;Nkx3_1;PLZF;Pou2f2_known2;Pou3f2_2;TATA_disc9;TATA_known1	-
rs58627064	-	-	rs79590638	3	165047819	0.99	6	0	0	E011,H3K9ac_Pro	-	-	FXR_3;Maf_known3;NRSF_disc6;Pou4f3;Smad_1	-
rs58627064	-	-	rs59654306	3	165041909	0.88	7	1	0	E083,H3K4me3_Pro	-	-	NF-I_1	-
rs58627064	-	-	rs73877143	3	165040903	0.88	5	0	0	E021,H3K4me1_Enh;E056,H3K27ac_Enh;E098,H3K27ac_Enh;E083,H3K4me3_Pro;E113,H3K4me3_Pro	-	-	CEBPB_disc2;Sin3Ak-20_disc3	-
rs58627064	-	-	rs73877142	3	165039821	0.87	6	0	0	E083,H3K4me3_Pro;E113,H3K4me3_Pro	-	-	BCL_disc4;ZBTB7A_known1;Znf143_disc3	-
rs58627064	-	-	rs78538352	3	165037123	0.86	6	0	0	-	-	-	Alx4	-
rs58627064	-	-	rs73877136	3	165029209	0.86	7	0	0	E088,H3K4me1_Enh	-	-	HDAC2_disc6;Irf_disc3;Pax-4_4	-
rs58627064	-	-	rs75803279	3	165027374	0.86	7	0	0	-	-	-	DMRT2	-
rs58627064	-	-	rs148417041	3	165035718	0.85	6	0	0	-	-	-	Bbx;Foxm1;Hbp1;Sox_3;YY1_known3	-
rs58627064	-	-	rs55958838	3	165033218	0.85	6	0	0	E025,H3K4me3_Pro	-	-	Irf_known10;Irf_known11;Irf_known7	-
rs58627064	-	-	rs2119113	3	165023281	0.85	6	0	0	-	-	-	Bbx;DMRT3;DMRT4;Dbx1;Dbx2;Foxa_disc4;Hbp1;Hoxa9;Hoxb9;Hoxd10;Irx;Isl2;Nkx6-1_1;Nkx6-1_2;Pou2f2_known11;Pou2f2_known2;Pou2f2_known4;Pou2f2_known6;Pou4f3;STAT_disc5	-
rs58627064	-	-	rs56214631	3	165020466	0.85	7	0	0	-	-	-	CEBPB_known2;Pou1f1_1;Pou2f2_known2	-
rs58627064	-	-	rs199886311	3	165019560	0.76	6	0	0	-	-	-	CHD2_disc2;CHD2_disc3;E2F_disc7;Egr-1_disc6;Ets_disc7;HDAC2_disc6;HMG-IY_2;Irf_disc3;NRSF_disc9;Nrf1_disc3;Pax-4_4;SETDB1_disc1;Sin3Ak-20_disc5;Zfp105;Zfp161_2	-
rs58627064	-	-	rs56033805	3	165018801	0.71	6	0	0	E016,H3K4me1_Enh;E018,H3K9ac_Pro;E020,H3K27ac_Enh	-	-	Pou5f1_known2;Sox_4;Zfp105	-
rs75029938	5	125773333	-	5	-	1	7	0	0	E005,H3K4me1_Enh;E023,H3K4me1_Enh;E026,H3K4me1_Enh;E027,H3K4me1_Enh;E028,H3K4me1_Enh;E037,H3K4me1_Enh;E038,H3K4me1_Enh;E044,H3K4me1_Enh;E046,H3K4me1_Enh;E047,H3K4me1_Enh;E048,H3K4me1_Enh;E049,H3K4me1_Enh;E052,H3K4me1_Enh;E055,H3K4me1_Enh;E057,H3K4me1_Enh;E058,H3K4me1_Enh;E061,H3K4me1_Enh;E067,H3K4me1_Enh;E068,H3K4me1_Enh;E069,H3K4me1_Enh;E071,H3K4me1_Enh;E072,H3K4me1_Enh;E073,H3K4me1_Enh;E074,H3K…	-	-	Foxj1_2;Foxl1_1;YY1_known5	INT
rs75029938	-	-	rs79416372	5	125773001	1	5	0	0	E005,H3K4me1_Enh;E023,H3K4me1_Enh;E026,H3K4me1_Enh;E027,H3K4me1_Enh;E028,H3K4me1_Enh;E037,H3K4me1_Enh;E044,H3K4me1_Enh;E047,H3K4me1_Enh;E048,H3K4me1_Enh;E049,H3K4me1_Enh;E052,H3K4me1_Enh;E055,H3K4me1_Enh;E058,H3K4me1_Enh;E061,H3K4me1_Enh;E067,H3K4me1_Enh;E068,H3K4me1_Enh;E069,H3K4me1_Enh;E071,H3K4me1_Enh;E072,H3K4me1_Enh;E073,H3K4me1_Enh;E074,H3K4me1_Enh;E084,H3K4me1_Enh;E085,H3K4me1_Enh;E091,H3K…	-	-	CTCF_disc2;Myc_known5;Myf_3;Rad21_disc10;SMC3_disc3	INT
rs75029938	-	-	rs77846282	5	125773388	0.97	6	0	0	E005,H3K4me1_Enh;E023,H3K4me1_Enh;E026,H3K4me1_Enh;E027,H3K4me1_Enh;E028,H3K4me1_Enh;E037,H3K4me1_Enh;E038,H3K4me1_Enh;E044,H3K4me1_Enh;E046,H3K4me1_Enh;E047,H3K4me1_Enh;E048,H3K4me1_Enh;E049,H3K4me1_Enh;E052,H3K4me1_Enh;E055,H3K4me1_Enh;E057,H3K4me1_Enh;E058,H3K4me1_Enh;E061,H3K4me1_Enh;E067,H3K4me1_Enh;E068,H3K4me1_Enh;E069,H3K4me1_Enh;E071,H3K4me1_Enh;E072,H3K4me1_Enh;E073,H3K4me1_Enh;E074,H3K…	-	-	Foxp1;Irf_disc5;Pou2f2_known2;p300_disc5	INT
rs75029938	-	-	rs115027941	5	125771882	0.97	6	0	0	E005,H3K4me1_Enh;E023,H3K4me1_Enh;E026,H3K4me1_Enh;E027,H3K4me1_Enh;E052,H3K4me1_Enh;E058,H3K4me1_Enh;E061,H3K4me1_Enh;E067,H3K4me1_Enh;E068,H3K4me1_Enh;E069,H3K4me1_Enh;E071,H3K4me1_Enh;E072,H3K4me1_Enh;E073,H3K4me1_Enh;E074,H3K4me1_Enh;E084,H3K4me1_Enh;E085,H3K4me1_Enh;E091,H3K4me1_Enh;E095,H3K4me1_Enh;E097,H3K4me1_Enh;E099,H3K4me1_Enh;E101,H3K4me1_Enh;E102,H3K4me1_Enh;E104,H3K4me1_Enh;E105,H3K…	-	-	Irf_known10;Irf_known5;Irf_known6;Irf_known7	INT
rs75029938	-	-	rs75643465	5	125776068	0.97	7	0	0	E002,H3K4me3_Pro;E071,H3K4me3_Pro;E023,H3K4me1_Enh;E026,H3K4me1_Enh;E027,H3K4me1_Enh;E039,H3K4me1_Enh;E052,H3K4me1_Enh;E055,H3K4me1_Enh;E058,H3K4me1_Enh;E061,H3K4me1_Enh;E067,H3K4me1_Enh;E068,H3K4me1_Enh;E071,H3K4me1_Enh;E073,H3K4me1_Enh;E078,H3K4me1_Enh;E084,H3K4me1_Enh;E120,H3K4me1_Enh;E121,H3K4me1_Enh;E129,H3K4me1_Enh;E026,H3K27ac_Enh;E049,H3K27ac_Enh;E056,H3K27ac_Enh;E058,H3K27ac_Enh;E067,H3K…	-	-	-	INT
rs75029938	-	-	rs79284838	5	125775750	0.95	7	0	0	E002,H3K4me3_Pro;E071,H3K4me3_Pro;E023,H3K4me1_Enh;E026,H3K4me1_Enh;E027,H3K4me1_Enh;E049,H3K4me1_Enh;E052,H3K4me1_Enh;E055,H3K4me1_Enh;E058,H3K4me1_Enh;E061,H3K4me1_Enh;E067,H3K4me1_Enh;E068,H3K4me1_Enh;E071,H3K4me1_Enh;E073,H3K4me1_Enh;E074,H3K4me1_Enh;E084,H3K4me1_Enh;E099,H3K4me1_Enh;E120,H3K4me1_Enh;E121,H3K4me1_Enh;E129,H3K4me1_Enh;E026,H3K27ac_Enh;E049,H3K27ac_Enh;E056,H3K27ac_Enh;E058,H3K…	-	-	TCF4_known2	INT
rs75029938	-	-	rs80157173	5	125778549	0.89	6	0	0	E002,H3K4me1_Enh;E011,H3K4me1_Enh;E023,H3K4me1_Enh;E027,H3K4me1_Enh;E028,H3K4me1_Enh;E037,H3K4me1_Enh;E038,H3K4me1_Enh;E039,H3K4me1_Enh;E041,H3K4me1_Enh;E043,H3K4me1_Enh;E044,H3K4me1_Enh;E048,H3K4me1_Enh;E049,H3K4me1_Enh;E058,H3K4me1_Enh;E061,H3K4me1_Enh;E065,H3K4me1_Enh;E067,H3K4me1_Enh;E068,H3K4me1_Enh;E069,H3K4me1_Enh;E071,H3K4me1_Enh;E072,H3K4me1_Enh;E073,H3K4me1_Enh;E074,H3K4me1_Enh;E078,H3K…	-	-	Dbx1;Evi-1_4;Foxp1;HMG-IY_2;HNF1_7;Irf_disc3;Mef2_known3;Ncx_2;Nkx6-1_1;Pax-4_4;Zfp105	INT
rs73358292	10	114806988	-	10	-	1	5	0	0	-	-	-	Eomes;GR_known10;GR_known5;STAT_known1	INT
rs73358292	-	-	rs28693015	10	114771160	0.89	5	0	0	E001,H3K4me1_Enh;E002,H3K4me1_Enh;E003,H3K4me1_Enh;E004,H3K4me1_Enh;E005,H3K4me1_Enh;E006,H3K4me1_Enh;E007,H3K4me1_Enh;E008,H3K4me1_Enh;E011,H3K4me1_Enh;E012,H3K4me1_Enh;E013,H3K4me1_Enh;E014,H3K4me1_Enh;E015,H3K4me1_Enh;E016,H3K4me1_Enh;E018,H3K4me1_Enh;E019,H3K4me1_Enh;E020,H3K4me1_Enh;E021,H3K4me1_Enh;E022,H3K4me1_Enh;E023,H3K4me1_Enh;E024,H3K4me1_Enh;E027,H3K4me1_Enh;E030,H3K4me1_Enh;E050,H3K…	E004	-	GR_disc1;GR_known4;RXRA_known2;TCF4_known1;TCF4_known3;Zfp187	INT
rs73358292	-	-	rs57828456	10	114762533	0.87	5	0	0	E001,H3K4me1_Enh;E003,H3K4me1_Enh;E007,H3K4me1_Enh;E010,H3K4me1_Enh;E011,H3K4me1_Enh;E012,H3K4me1_Enh;E013,H3K4me1_Enh;E014,H3K4me1_Enh;E015,H3K4me1_Enh;E016,H3K4me1_Enh;E017,H3K4me1_Enh;E018,H3K4me1_Enh;E019,H3K4me1_Enh;E020,H3K4me1_Enh;E021,H3K4me1_Enh;E023,H3K4me1_Enh;E024,H3K4me1_Enh;E025,H3K4me1_Enh;E027,H3K4me1_Enh;E029,H3K4me1_Enh;E049,H3K4me1_Enh;E053,H3K4me1_Enh;E054,H3K4me1_Enh;E055,H3K…	E059;E090	-	Foxa_disc5;TATA_known5	INT
rs17577888	12	87670213	-	12	-	1	3a	0	0	-	-	20502693,Gene expression of FLVCR1 in peripheral blood monocytes,6.41E-06	Foxp1	-
rs17577888	-	-	rs76456434	12	87671092	0.99	5	0	0	-	-	-	Maf_known3;Nanog_disc4;Pou2f2_known2;Pou4f3	-
rs17577888	-	-	rs17577858	12	87668965	0.99	7	0	0	-	-	20502693,Gene expression of FLVCR1 in peripheral blood monocytes,5.14E-06	Cdc5	-
rs17577888	-	-	rs79521727	12	87671495	0.99	6	0	0	-	-	-	AP-1_disc4;Arid5a;Dbx1;Foxm1;HNF1_6;HNF6	-
rs17577888	-	-	rs17605679	12	87673149	0.99	7	0	0	-	-	-	-	-
rs17577888	-	-	rs17577895	12	87674227	0.99	4	0	0	-	-	-	Cphx;Dbx2;Lhx3_2;Nkx6-1_1;Pbx-1_4	-
rs17577888	-	-	rs7968238	12	87674351	0.99	4	0	0	-	-	-	AIRE_1;Egr-1_disc4;PLAG1;SRF_known4	-
rs17577888	-	-	rs78141917	12	87665928	0.99	6	0	0	-	-	-	Smad3_1	-
rs17577888	-	-	rs7968474	12	87674510	0.99	5	0	0	-	-	-	Foxi1;HNF1_1;HNF1_6;HNF1_7;Irx;XBP-1_2	-
rs17577888	-	-	rs7968297	12	87674598	0.99	5	0	0	-	-	-	Fox;Foxi1;Foxj2_1;Foxj2_2;Foxl1_1;HNF1_1;HNF1_6;HNF1_7;Hoxb9;Mef2_known2;Mef2_known6;Ncx_2;Sox_2	-
rs17577888	-	-	rs7968621	12	87674663	0.99	6	0	0	-	-	-	AP-1_disc10;CAC-binding-protein;CACD_1;CCNT2_disc2;CHD2_disc3;E2F_disc7;Egr-1_disc1;Egr-1_known2;Egr-1_known3;Ets_disc9;Klf7;MAZR;MZF1::1-4_1;MZF1::1-4_2;MZF1::1-4_3;Myc_disc10;NRSF_disc4;NRSF_disc8;Nrf1_disc3;PU.1_disc3;Pou2f2_disc2;SP1_disc3;SP1_known1;SP1_known2;STAT_disc7;Sin3Ak-20_disc6;Sp4;TATA_disc7;TFII-I;WT1;YY1_disc5;ZNF219;Zfp281;Zfp740;Znf143_disc3;Znf143_disc4;p300_disc9	-
rs17577888	-	-	rs7955357	12	87674777	0.99	5	0	0	-	-	-	Mxi1_disc1;Myc_disc5;RFX5_known4	-
rs17577888	-	-	rs7958392	12	87674921	0.99	5	0	0	-	-	-	BRCA1_known1;FAC1;Foxd3;Nkx3_1;Nkx3_2	-
rs17577888	-	-	rs7971539	12	87674931	0.99	5	0	0	-	-	-	-	-
rs17577888	-	-	rs17577944	12	87675143	0.99	5	0	0	-	-	-	HNF4_disc1;HNF4_known8;Pou1f1_2;SETDB1_disc1;TATA_known2	-
rs17577888	-	-	rs17605714	12	87675444	0.99	7	0	0	-	-	-	ATF2;E4BP4;Foxp1;Nkx2_8;Pou2f2_known6	-
rs17577888	-	-	rs10507492	12	87675694	0.99	7	0	0	-	-	-	Pax-4_4	-
rs17577888	-	-	rs10507493	12	87675771	0.99	6	0	0	-	-	-	BATF_disc3;Irf_known10;Irf_known11;Irf_known7	-
rs17577888	-	-	rs17577966	12	87675891	0.99	7	0	0	-	-	-	CCNT2_disc1;CDP_5	-
rs17577888	-	-	rs78635974	12	87675944	0.99	7	0	0	-	-	-	Foxp1;HMG-IY_2;Nkx2_4;Nkx2_5;Nkx2_6;Nkx3_4	-
rs17577888	-	-	rs77047313	12	87676033	0.99	6	0	0	-	-	-	Hsf_known3;TEF-1_2	-
rs17577888	-	-	rs17605635	12	87664185	0.99	7	0	0	-	-	-	HNF4_known2;NRSF_disc8;STAT_disc6	-
rs17577888	-	-	rs17605763	12	87676428	0.99	7	0	0	-	-	-	-	-
rs17577888	-	-	rs56410964	12	87676682	0.99	6	0	0	-	-	-	-	-
rs17577888	-	-	rs7309288	12	87663676	0.99	7	0	0	-	-	-	-	-
rs17577888	-	-	rs78605767	12	87677298	0.99	5	0	0	-	-	-	BCL_disc4;GATA_known8;HDAC2_disc6;Irf_disc3;Irf_known1;Irf_known9;Nanog_disc2;Pax-5_disc3;RXRA_disc4;STAT_disc3;STAT_disc7;TATA_disc7;p300_disc5	-
rs17577888	-	-	rs78481114	12	87677851	0.99	7	1	0	-	-	-	Arid3a_2;GATA_known8;HDAC2_disc6;TEF	-
rs17577888	-	-	rs77587593	12	87678360	0.99	7	0	0	-	-	-	ELF1_disc1;Ets_known6;Ets_known7	-
rs17577888	-	-	rs80091584	12	87678377	0.99	7	0	0	-	-	-	-	-
rs17577888	-	-	rs11104398	12	87678829	0.99	7	0	0	-	-	-	AFP1;Evi-1_5;Sox_10	-
rs17577888	-	-	rs76977976	12	87660906	0.99	7	0	0	-	-	-	RXRA_known4	-
rs17577888	-	-	rs57972376	12	87680627	0.99	6	0	0	-	-	-	EWSR1-FLI1;HDAC2_disc6;SREBP_known1;VDR_2	-
rs17577888	-	-	rs79846876	12	87680658	0.99	6	0	0	-	-	-	AP-1_known1;Nrf-2_2;Nrf-2_3;TCF11::MafG	-
rs17577888	-	-	rs76798485	12	87680806	0.99	6	0	0	-	-	-	NRSF_known3;RP58	-
rs17577888	-	-	rs76411406	12	87680938	0.99	7	0	0	-	-	-	En-1_2	-
rs17577888	-	-	rs76298890	12	87681003	0.99	7	0	0	-	-	-	Irf_known7	-
rs17577888	-	-	rs58322011	12	87681029	0.99	7	0	0	-	-	-	-	-
rs17577888	-	-	rs76384235	12	87681795	0.99	5	0	0	-	-	-	ATF3_disc1;GATA_known1;GATA_known2;GATA_known4;Myc_disc1;SP1_disc1;TFE	-
rs17577888	-	-	rs7314876	12	87682310	0.99	7	0	0	-	-	-	Nanog_disc4	-
rs17577888	-	-	rs7300553	12	87682573	0.99	6	0	0	-	-	-	GATA_known1;Hoxa10;Hoxb8;Nanog_disc4;Nkx2_10;Nkx6-1_1;Pou5f1_disc1;Pou5f1_known1;Sox_3;Sox_4;Zfp105	-
rs17577888	-	-	rs7302009	12	87686630	0.99	6	0	0	-	-	-	Foxm1;Gfi1_1;HNF6;Hoxd10;Pbx-1_2;Pbx3_known1	-
rs17577888	-	-	rs7305341	12	87686834	0.99	6	0	0	-	-	-	TATA_disc1;THAP1_disc2;TLX1::NFIC;YY1_known2	-
rs17577888	-	-	rs112861882	12	87687996	0.99	7	0	0	-	-	-	Irx	-
rs17577888	-	-	rs11314324	12	87652031	0.99	.	0	0	-	-	-	CDP_1;SRF_known3	-
rs17577888	-	-	rs7975468	12	87651784	0.99	7	0	0	-	-	-	-	-
rs17577888	-	-	rs201641046	12	87688713	0.99	.	0	0	-	-	-	CEBPB_known5	-
rs17577888	-	-	rs7306472	12	87650513	0.99	7	0	0	-	-	-	COMP1;NF-E2_disc4;Nanog_disc2	-
rs17577888	-	-	rs59038161	12	87649751	0.99	6	0	0	-	-	-	AFP1;CIZ;Cdx;Elf3;FAC1;GATA_disc3;HDAC2_disc6;Ik-2_3;NF-AT;p300_disc5	-
rs17577888	-	-	rs57967943	12	87649605	0.99	6	0	0	-	-	-	-	-
rs17577888	-	-	rs77393040	12	87649213	0.99	7	0	0	-	-	-	-	-
rs17577888	-	-	rs1986339	12	87691277	0.99	7	0	0	-	-	-	DMRT2;Foxa_known4	-
rs17577888	-	-	rs79576100	12	87692241	0.99	6	0	0	-	-	-	GR_known10;GR_known3;GR_known4;GR_known7;PPAR_1;STAT_known3	-
rs17577888	-	-	rs7302271	12	87647776	0.99	7	0	0	-	-	-	DMRT1;Dbx2;Isl2;Pou3f2_2;SIX5_disc3;Sox_3	-
rs17577888	-	-	rs7316333	12	87647603	0.99	7	0	0	-	-	-	SREBP_known2	-
rs17577888	-	-	rs151336319	12	87646569	0.99	7	0	0	-	-	-	HNF1_7;Pax-5_disc1	-
rs17577888	-	-	rs145540023	12	87646124	0.99	.	0	0	-	-	-	Maf_known2;Myc_disc5;PU.1_disc1;PU.1_known2;Pou5f1_known1;Pou5f1_known2	-
rs17577888	-	-	rs17014541	12	87694652	0.99	5	0	0	-	-	-	-	-
rs17577888	-	-	rs77588994	12	87694691	0.99	5	0	0	-	-	-	NRSF_known1	-
rs17577888	-	-	rs76261084	12	87695157	0.99	6	0	0	-	-	-	CEBPB_known6	-
rs17577888	-	-	rs7972720	12	87698807	0.99	7	0	0	-	-	-	GR_disc1;GR_known1;GR_known8;Pax-4_5;SETDB1_disc1	-
rs17577888	-	-	rs148948418	12	87700427	0.99	.	0	0	-	-	-	Cart1;Dbx1;Fox;Foxa_known1;Foxa_known2;Foxa_known4;Foxc1_1;Foxd3;Foxf1;Foxi1;Foxj1_1;Foxj1_2;Foxj2_1;Foxk1;Foxl1_1;Foxo_3;HDAC2_disc2;Ncx_2;Nkx6-2;Pou1f1_1;TATA_known1;Zfp105	-
rs17577888	-	-	rs17577874	12	87669540	0.98	5	1	1	-	-	20502693,Gene expression of FLVCR1 in peripheral blood monocytes,2.83E-06	AP-2rep;PLZF	-
rs17577888	-	-	rs79939815	12	87682259	0.98	6	0	0	-	-	-	Ahr::Arnt::HIF1;Egr-1_disc7;Gm397;HIF1;Hmx_1;Mtf1_2;Zfp161_1;Zfp161_3	-
rs17577888	-	-	rs113383436	12	87651035	0.98	6	0	0	-	-	-	-	-
rs17577888	-	-	rs17605785	12	87680445	0.98	7	0	0	-	-	-	-	-
rs17577888	-	-	rs17577881	12	87669570	0.97	5	1	1	-	-	-	Foxp3;HDAC2_disc6	-
rs17577888	-	-	rs77633690	12	87669119	0.97	7	0	0	-	-	-	GATA_disc3;HDAC2_disc6	-
rs17577888	-	-	rs17605650	12	87668025	0.97	6	0	0	-	-	20502693,Gene expression of FLVCR1 in peripheral blood monocytes,5.61E-06	Mrg1::Hoxa9_2	-
rs17577888	-	-	rs7968168	12	87674434	0.97	4	0	0	-	-	-	HNF4_known8	-
rs17577888	-	-	rs7309524	12	87663693	0.97	7	0	0	-	-	-	Pax-5_disc2;RXRA_known5	-
rs17577888	-	-	rs117156086	12	87662911	0.97	7	0	0	-	-	-	Ets_disc5	-
rs17577888	-	-	rs79519914	12	87682138	0.97	7	0	0	-	-	-	CTCF_disc4	-
rs17577888	-	-	rs75285267	12	87683928	0.97	6	0	0	-	-	-	AP-1_disc7;MZF1::1-4_2;Pax-4_4	-
rs17577888	-	-	rs76136222	12	87683962	0.97	5	0	0	-	-	-	CDP_1;CEBPB_known3	-
rs17577888	-	-	rs7301788	12	87686689	0.97	6	0	0	-	-	-	AFP1;CEBPD;Fox;Foxa_known2;Foxa_known4;Foxj1_1;HMG-IY_2;Hoxb8;Mef2_known2;Mef2_known5;Pou2f2_known7	-
rs17577888	-	-	rs78904530	12	87692256	0.97	6	0	0	-	-	-	AP-1_disc2;NF-Y_disc1;NF-Y_known2;TATA_disc6	-
rs17577888	-	-	rs76100247	12	87693235	0.97	7	0	0	-	-	-	Mef2_known1;Mef2_known6;TATA_known5	-
rs17577888	-	-	rs7972666	12	87698628	0.97	5	0	0	-	-	-	Arid5b;DMRT2	-
rs17577888	-	-	rs17577973	12	87676357	0.96	7	0	0	-	-	-	-	-
rs17577888	-	-	rs7312116	12	87646681	0.95	6	0	0	-	-	-	Zbtb3	-
rs17577888	-	-	rs17014535	12	87668390	0.93	4	0	0	-	-	-	Hoxb4;Pax7;p300_disc6	-
rs17577888	-	-	rs57487424	12	87665688	0.93	.	0	0	-	-	-	DMRT2;Foxp1;PU.1_known1;PU.1_known2;PU.1_known3;Pou2f2_known10	-
rs17577888	-	-	rs7977925	12	87664700	0.93	4	0	0	-	-	-	BRCA1_known2;FAC1;Homez;Sox_1;Zfp105	-
rs17577888	-	-	rs7977794	12	87664589	0.93	5	0	0	-	-	-	BATF_disc3;HMG-IY_2	-
rs17577888	-	-	rs7312111	12	87646669	0.93	6	0	0	-	-	-	CEBPA_2;CEBPB_known5;CEBPD;YY1_disc1;Zbtb3	-
rs17577888	-	-	rs200346219	12	87682235	0.89	7	0	0	-	-	-	RREB-1_1;RREB-1_2	-
rs17577888	-	-	rs7297021	12	87706256	0.87	6	0	0	-	-	-	Arid3a_2;Arid5a;CEBPA_1;CEBPB_known6;Dbx1;Hoxd8;Isl2;Ncx_2;Nkx3_1;Nkx6-2;Nrf1_known2;Pou3f2_2;Sox_5;Zfp105;Zfp187	-
rs17577888	-	-	rs11330025	12	87682623	0.86	.	0	0	-	-	-	Foxd3;HDAC2_disc6;Pou2f2_known2;SIX5_disc3;SRF_known4;Zfp105	-
rs17577888	-	-	rs7968882	12	87644761	0.71	6	0	0	-	-	-	AIRE_2;MZF1::1-4_1;PPAR_2;RREB-1_1;RREB-1_2;ZBTB7A_known2;ZNF219;Zfp740	-
rs17577888	-	-	rs78592522	12	87644505	0.71	5	0	0	-	-	-	ZBTB7A_known1;ZBTB7A_known2	-
rs17577888	-	-	rs77209932	12	87643475	0.71	6	0	0	-	-	-	Barx1;CDP_2;Cart1;Dbx1;Fox;Foxj2_1;Foxk1;HNF1_6;HNF1_7;Hoxb6;Hoxd8;Msx2;Ncx_2;Pbx-1_1;Sox_18;Sox_19	-
rs17577888	-	-	rs7298730	12	87643319	0.71	7	0	0	-	-	-	DMRT2;Dobox4;SIX5_known1;SIX5_known2;VDR_1	-
rs17577888	-	-	rs60675356	12	87641791	0.71	5	0	0	-	-	-	Pou5f1_disc1;Pou5f1_known1;Pou5f1_known2;Sox_4	-
rs17577888	-	-	rs202161872	12	87641696	0.71	5	0	0	-	-	-	BATF_disc3;Dbx1;Foxk1;HNF1_6;HNF1_7;Hlx1;Hoxa10;Hoxd10;Hoxd8;Irf_disc3;Irf_known11;Irf_known9;Lhx3_2;Nanog_disc2;Ncx_2;STAT_disc3;Sox_13;Sox_18;Sox_19;Sox_5;Sox_6;Sox_9;T3R;Zfp105;p300_disc5	-
rs17577888	-	-	rs59194856	12	87641690	0.71	5	0	0	-	-	-	-	-
rs17577888	-	-	rs61081451	12	87641655	0.71	5	0	0	-	-	-	AP-1_disc8;Ets_disc1;Nkx2_6;PLZF;TATA_known3	-
rs17577888	-	-	rs55838952	12	87641652	0.71	5	0	0	-	-	-	Ets_disc1;Nkx2_6;PLZF	-
rs17577888	-	-	rs57950149	12	87641504	0.71	5	0	0	-	-	-	Pax-3_2	-
rs17577888	-	-	rs59692288	12	87641484	0.71	5	0	0	-	-	-	-	-
rs17577888	-	-	rs200945013	12	87640946	0.71	7	0	0	-	-	-	-	-
rs17577888	-	-	rs10550896	12	87640306	0.71	.	0	0	-	-	-	Foxj2_2;PLZF;Pou2f2_known9;Pou3f1;Sox_10;Sox_13;Sox_14;Sox_16;Sox_18;Sox_19;Sox_2;Sox_9	-
rs17577888	-	-	rs7980130	12	87640015	0.71	6	0	0	-	-	-	AP-1_disc4;PLZF;Pou2f2_known2;Pou5f1_disc1;Pou5f1_known1;Sox_4;Sp100	-
rs17577888	-	-	rs60130746	12	87639723	0.71	.	0	0	-	-	-	Arid3a_2;Dbx2;En-1_3;Foxp1;Hlx1;Hoxa7_2;Hoxb4;Hoxd8;Ik-2_3;Mef2_known1;Msx-1_2;Nkx3_1;Nkx6-1_2;Nkx6-1_3;Pax-6_3;Pou1f1_2;Pou2f2_known4;Pou3f2_4;Pou3f4;Pou5f1_disc1;Pou5f1_known1;Pou5f1_known2;Pou6f1_1	-
rs17577888	-	-	rs60920912	12	87639464	0.71	5	0	0	-	-	-	DBP;DMRT3;DMRT4;NF-Y_known2	-
rs17577888	-	-	rs61132966	12	87639429	0.71	5	0	0	-	-	-	Maf_known4	-
rs17577888	-	-	rs74433945	12	87638985	0.71	5	0	0	-	-	-	Foxd3;Foxo_2;Pou1f1_1;Pou2f2_known2;Pou3f2_2;Sox_14;TATA_known1	-
rs17577888	-	-	rs75396143	12	87638856	0.71	4	0	0	-	-	-	DMRT2;DMRT3;Dbx1;PLZF;Zfp187	-
rs17577888	-	-	rs74474810	12	87638759	0.71	3a	0	0	-	-	-	Mrg_2	-
rs17577888	-	-	rs79512180	12	87638441	0.71	7	0	0	-	-	-	AIRE_2	-
rs17577888	-	-	rs58506010	12	87638395	0.71	7	0	0	-	-	-	GATA_known3;PRDM1_disc1	-
rs17577888	-	-	rs76457455	12	87637400	0.71	6	0	0	-	-	-	Arid5a;Dbx1;Foxj2_2;HNF1_1;HNF1_7;Hoxd10;Hoxd8;Isl2;Ncx_2;Nkx6-1_2;Pou4f3;Sox_19;TATA_known1	-
rs17577888	-	-	rs75609102	12	87637190	0.71	6	0	0	-	-	-	CEBPA_1;CEBPA_2;CEBPB_disc1;CEBPB_known1;CEBPB_known2;CEBPB_known3;STAT_disc4;p300_disc2	-
rs17577888	-	-	rs76350505	12	87637169	0.71	7	0	0	-	-	-	AP-2_disc2;AP-2_known4;AP-2_known6;LUN-1	-
rs17577888	-	-	rs75332798	12	87637109	0.71	7	0	0	-	-	-	-	-
rs17577888	-	-	rs57047996	12	87636913	0.71	6	0	0	-	-	-	BCL_disc4;Irf_disc3;Irf_known3;PRDM1_known1;PU.1_disc2;Pax-5_disc3;RXRA_disc4;STAT_disc3;STAT_known11	-
rs17577888	-	-	rs60512762	12	87636904	0.71	6	0	0	-	-	-	Irf_disc3;PTF1-beta;Pax-5_known3;STAT_known11	-
rs17577888	-	-	rs59948778	12	87636546	0.71	7	0	0	-	-	-	Gfi1_2;Maf_disc2;RFX5_disc3	-
rs17577888	-	-	rs59978005	12	87636451	0.71	6	0	0	-	-	-	BCL_disc4;Irf_disc5;Irf_known1;Mef2_known5;Pax-5_disc3	-
rs17577888	-	-	rs60036842	12	87636367	0.71	6	0	0	-	-	-	EWSR1-FLI1;GATA_known1;GATA_known8;HDAC2_disc6;TAL1_disc2	-
rs17577888	-	-	rs59660910	12	87636145	0.71	6	0	0	-	-	-	AP-1_disc7;Pbx-1_4;RREB-1_2;p300_known1	-
rs17577888	-	-	rs143661601	12	87635868	0.71	5	0	0	-	-	-	Foxa_known1;Foxa_known2;Foxi1;Foxl1_1;GR_known10;GR_known9;Mef2_known3;Mef2_known5;Mef2_known6;Pou2f2_known11;TEF	-
rs17577888	-	-	rs57563385	12	87635741	0.71	.	0	0	-	-	-	Evi-1_4;Foxd3;Foxj1_2;Foxk1;Foxo_2;Foxo_3;Foxo_4;Foxp1;GATA_disc3;HDAC2_disc6;HMG-IY_2;Ik-2_3;Irf_disc3;Irf_known10;Irf_known7;Irf_known9;Sox_13;Sox_6;Sox_7;TEF-1_2;p300_disc5	-
rs17577888	-	-	rs61051247	12	87635580	0.71	6	0	0	-	-	-	Cart1;NF-I_2;Sox_5;TLX1::NFIC	-
rs17577888	-	-	rs55990077	12	87635506	0.71	5	0	0	-	-	-	Foxa_disc1;Foxa_known3;Foxc1_1;Foxd3;Foxf2;Foxi1;Foxk1;HDAC2_disc2;Zfp410;p300_disc3	-
rs17577888	-	-	rs55977274	12	87635486	0.71	5	0	0	-	-	-	Pdx1_1;Pou3f2_1;RFX5_disc3;Sox_6	-
rs77113398	13	107103906	-	-	-	1	5	0	0	E008,H3K4me1_Enh;E014,H3K4me1_Enh;E018,H3K4me1_Enh;E020,H3K4me1_Enh;E021,H3K4me1_Enh;E022,H3K4me1_Enh;E024,H3K4me1_Enh;E028,H3K4me1_Enh;E020,H3K27ac_Enh;E021,H3K27ac_Enh;E055,H3K27ac_Enh;E099,H3K27ac_Enh;E072,H3K9ac_Pro;E077,H3K9ac_Pro;E113,H3K4me3_Pro	E119	-	E2F_disc6;Pax-4_5;Pou2f2_known2;Pou2f2_known5	-
rs77113398	-	-	rs141270849	13	107106326	1	7	0	0	E055,H3K4me1_Enh		-	Nkx2_2;PEBP;SMC3_disc2	-
rs77113398	-	-	rs114589569	13	107100884	1	7	0	0	E055,H3K4me1_Enh;E056,H3K4me1_Enh;E055,H3K4me3_Pro;E058,H3K27ac_Enh;E099,H3K27ac_Enh;E077,H3K9ac_Pro		-	Pou2f2_disc2;Sin3Ak-20_disc4	-
rs77113398	-	-	rs140370669	13	107097553	1	5	0	0	E001,H3K4me1_Enh;E009,H3K4me1_Enh;E010,H3K4me1_Enh;E012,H3K4me1_Enh;E013,H3K4me1_Enh;E014,H3K4me1_Enh;E016,H3K4me1_Enh;E020,H3K4me1_Enh;E065,H3K4me1_Enh;E071,H3K4me1_Enh;E088,H3K4me1_Enh;E099,H3K4me1_Enh;E125,H3K4me1_Enh;E011,H3K27ac_Enh;E099,H3K27ac_Enh		-	Bbx;Lhx3_1;Nkx6-1_1;Pax-6_3	-
rs77113398	-	-	rs114261387	13	107096873	1	7	0	0	E001,H3K4me1_Enh;E009,H3K4me1_Enh;E010,H3K4me1_Enh;E012,H3K4me1_Enh;E013,H3K4me1_Enh;E020,H3K4me1_Enh;E071,H3K4me1_Enh;E099,H3K4me1_Enh;E011,H3K27ac_Enh;E099,H3K27ac_Enh		-	Pou2f2_known8	-
rs77113398	-	-	rs115905206	13	107096791	1	6	0	0	E001,H3K4me1_Enh;E007,H3K4me1_Enh;E009,H3K4me1_Enh;E010,H3K4me1_Enh;E012,H3K4me1_Enh;E013,H3K4me1_Enh;E020,H3K4me1_Enh;E071,H3K4me1_Enh;E099,H3K4me1_Enh;E010,H3K4me3_Pro;E011,H3K27ac_Enh;E099,H3K27ac_Enh		-	AP-1_disc7;BDP1_disc3;RXRA_known4;STAT_disc7	-
rs77113398	-	-	rs16968626	13	107096585	1	5	1	1	E001,H3K4me1_Enh;E007,H3K4me1_Enh;E009,H3K4me1_Enh;E010,H3K4me1_Enh;E012,H3K4me1_Enh;E013,H3K4me1_Enh;E020,H3K4me1_Enh;E049,H3K4me1_Enh;E054,H3K4me1_Enh;E071,H3K4me1_Enh;E099,H3K4me1_Enh;E010,H3K4me3_Pro;E071,H3K4me3_Pro;E011,H3K27ac_Enh;E012,H3K27ac_Enh;E099,H3K27ac_Enh		-	Pou5f1_disc1;Pou5f1_known1;Zbtb12	-
rs77113398	-	-	rs114921991	13	107095388	1	5	0	0	E009,H3K4me1_Enh;E010,H3K4me1_Enh;E012,H3K4me1_Enh;E012,H3K27ac_Enh		-	GATA_known1;Pax-4_5	-
rs77113398	-	-	rs116289290	13	107094812	1	7	1	0	E009,H3K4me1_Enh;E010,H3K4me1_Enh;E012,H3K4me1_Enh;E016,H3K4me1_Enh;E012,H3K27ac_Enh		-	Nkx6-2;Pou6f1_1	-
rs77113398	-	-	rs138411412	13	107094805	1	7	1	0	E009,H3K4me1_Enh;E010,H3K4me1_Enh;E012,H3K4me1_Enh;E016,H3K4me1_Enh;E012,H3K27ac_Enh		-	HDAC2_disc6;HMG-IY_2;Hoxd10;Nkx3_1;PLZF;TATA_known2;TATA_known5;Zfp105	-
rs77113398	-	-	rs16968618	13	107094279	1	6	0	0	E009,H3K4me1_Enh;E010,H3K4me1_Enh;E011,H3K4me1_Enh;E012,H3K4me1_Enh;E013,H3K4me1_Enh;E015,H3K4me1_Enh;E016,H3K4me1_Enh;E019,H3K4me1_Enh;E020,H3K4me1_Enh;E054,H3K4me1_Enh;E099,H3K4me1_Enh;E012,H3K27ac_Enh		-	GR_known9;Pax-4_4;TCF12_disc2	-
rs77113398	-	-	rs7332297	13	107093297	1	4	1	0	E005,H3K4me1_Enh;E007,H3K4me1_Enh;E009,H3K4me1_Enh;E010,H3K4me1_Enh;E011,H3K4me1_Enh;E012,H3K4me1_Enh;E013,H3K4me1_Enh;E014,H3K4me1_Enh;E015,H3K4me1_Enh;E016,H3K4me1_Enh;E018,H3K4me1_Enh;E019,H3K4me1_Enh;E020,H3K4me1_Enh;E052,H3K4me1_Enh;E053,H3K4me1_Enh;E054,H3K4me1_Enh;E071,H3K4me1_Enh;E073,H3K4me1_Enh;E088,H3K4me1_Enh;E094,H3K4me1_Enh;E099,H3K4me1_Enh;E113,H3K4me1_Enh;E125,H3K4me1_Enh;E007,H3K…	E004;E005;E007;E122;E125	-	Pax-5_disc2;SMC3_disc3	-
rs77113398	-	-	rs77573562	13	107091603	0.9281	7	0	0	E012,H3K4me1_Enh;E098,H3K27ac_Enh		-	AIRE_1;Hoxa7_1	-
rs77113398	-	-	rs114023965	13	107092077	0.9063	7	0	0	E010,H3K4me1_Enh;E012,H3K4me1_Enh;E011,H3K27ac_Enh		-	BCL_disc4;ELF1_known1;Egr-1_disc2;Ets_known8;GATA_disc3;GR_known3;Irf_disc5;Nrf-2_1;PU.1_disc2;Pax-5_disc3;Pax-5_disc4;RXRA_disc4;TAL1_disc1;TATA_disc7;p300_disc10;p300_disc5	-
rs77113398	-	-	rs138922527	13	107090785	0.9063	7	0	0	E005,H3K4me1_Enh;E012,H3K4me1_Enh;E006,H3K4me3_Pro;E105,H3K27ac_Enh		-	-	-
rs77113398	-	-	rs138422508	13	107087007	0.9063	5	0	0	E055,H3K27ac_Enh;E099,H3K27ac_Enh;E056,H3K4me1_Enh;E099,H3K4me1_Enh		-	-	-
rs77113398	-	-	rs16968573	13	107070412	0.8655	7	1	1	E001,H3K4me1_Enh;E002,H3K4me1_Enh;E003,H3K4me1_Enh;E009,H3K4me1_Enh;E010,H3K4me1_Enh;E012,H3K4me1_Enh;E014,H3K4me1_Enh;E015,H3K4me1_Enh;E016,H3K4me1_Enh;E018,H3K4me1_Enh;E019,H3K4me1_Enh;E020,H3K4me1_Enh;E023,H3K4me1_Enh;E024,H3K4me1_Enh;E025,H3K4me1_Enh;E042,H3K4me1_Enh;E049,H3K4me1_Enh;E051,H3K4me1_Enh;E052,H3K4me1_Enh;E053,H3K4me1_Enh;E054,H3K4me1_Enh;E055,H3K4me1_Enh;E056,H3K4me1_Enh;E061,H3K…	E055;E056;E090;E126	-	GR_disc4;HNF4_disc1;TATA_disc1;YY1_disc1;YY1_known3	-
rs77113398	-	-	rs142027191	13	107060828	0.8212	6	0	0	E047,H3K9ac_Pro;E099,H3K4me1_Enh		-	Dbx1;Foxp1;HDAC2_disc6;Irf_known11;Sox_19;Zfp105	-
rs77113398	-	-	rs115825526	13	107058438	0.8212	5	1	0	E001,H3K4me1_Enh;E002,H3K4me1_Enh;E003,H3K4me1_Enh;E004,H3K4me1_Enh;E007,H3K4me1_Enh;E008,H3K4me1_Enh;E010,H3K4me1_Enh;E011,H3K4me1_Enh;E012,H3K4me1_Enh;E013,H3K4me1_Enh;E014,H3K4me1_Enh;E015,H3K4me1_Enh;E016,H3K4me1_Enh;E018,H3K4me1_Enh;E019,H3K4me1_Enh;E020,H3K4me1_Enh;E021,H3K4me1_Enh;E022,H3K4me1_Enh;E024,H3K4me1_Enh;E058,H3K4me1_Enh;E099,H3K4me1_Enh;E006,H3K9ac_Pro;E011,H3K4me3_Pro;E020,H3K4…		-	Arid3a_2;Mef2_known4;Pou1f1_1;Pou2f2_known8;Pou3f3;Pou5f1_disc1;Pou5f1_known1;Sox_3;Sox_4	-
rs77113398	-	-	rs16968541	13	107056604	0.8212	7	0	0	E010,H3K4me1_Enh;E014,H3K4me1_Enh;E016,H3K4me1_Enh;E019,H3K4me1_Enh;E094,H3K4me3_Pro	E124	-	Hoxb8;Pdx1_2;Pou6f1_2	-
rs77113398	-	-	rs75170137	13	107052371	0.8212	6	0	0	E001,H3K4me1_Enh;E002,H3K4me1_Enh;E003,H3K4me1_Enh;E008,H3K4me1_Enh;E009,H3K4me1_Enh;E010,H3K4me1_Enh;E011,H3K4me1_Enh;E012,H3K4me1_Enh;E013,H3K4me1_Enh;E014,H3K4me1_Enh;E015,H3K4me1_Enh;E016,H3K4me1_Enh;E018,H3K4me1_Enh;E019,H3K4me1_Enh;E020,H3K4me1_Enh;E021,H3K4me1_Enh;E024,H3K4me1_Enh;E099,H3K4me1_Enh;E122,H3K4me1_Enh;E018,H3K9ac_Pro	E081;E082	-	Evi-1_5;PTF1-beta;TFII-I;ZNF263_disc1	-
rs77113398	-	-	rs10492642	13	107055514	0.8031	6	1	1	E009,H3K4me1_Enh;E010,H3K4me1_Enh;E014,H3K4me1_Enh;E016,H3K4me1_Enh		-	Cart1;Pou2f2_known1;Pou2f2_known11;Pou2f2_known3;Pou5f1_disc1;Pou5f1_known1;Pou6f1_2;RFX5_known1;Sox_4	-
rs77113398	-	-	rs16968538	13	107054209	0.8031	6	0	0	E009,H3K4me1_Enh;E011,H3K4me1_Enh;E014,H3K4me1_Enh;E015,H3K4me1_Enh;E019,H3K4me1_Enh;E065,H3K4me1_Enh;E080,H3K4me1_Enh;E099,H3K4me1_Enh;E122,H3K4me1_Enh;E080,H3K27ac_Enh		-	-	-
rs77113398	-	-	rs147309449	13	107049462	0.7961	7	0	0	E018,H3K4me1_Enh;E096,H3K4me3_Pro		-	BAF155_disc2;Osf2_2	-
rs77113398	-	-	rs148895389	13	107047721	0.7961	5	0	0	E028,H3K4me1_Enh;E056,H3K4me1_Enh;E093,H3K4me1_Enh;E119,H3K4me1_Enh	E055	-	Hsf_known1;NRSF_disc10	-
rs77113398	-	-	rs16968525	13	107044131	0.7781	5	0	0	E001,H3K4me1_Enh;E005,H3K4me1_Enh;E007,H3K4me1_Enh;E009,H3K4me1_Enh;E010,H3K4me1_Enh;E011,H3K4me1_Enh;E012,H3K4me1_Enh;E013,H3K4me1_Enh;E014,H3K4me1_Enh;E016,H3K4me1_Enh;E018,H3K4me1_Enh;E021,H3K4me1_Enh;E028,H3K4me1_Enh;E053,H3K4me1_Enh;E057,H3K4me1_Enh;E058,H3K4me1_Enh;E099,H3K4me1_Enh;E102,H3K4me1_Enh;E119,H3K4me1_Enh;E127,H3K4me1_Enh;E005,H3K27ac_Enh;E099,H3K27ac_Enh;E113,H3K4me3_Pro		-	AP-1_known1;AP-1_known2;AP-1_known3;AP-1_known4;AP-2_disc1;BATF_disc1;BCL_disc2;Bach1;GATA_disc2;GR_disc2;HMGN3_disc1;Irf_disc2;KAP1_disc1;Myc_disc3;TCF4_disc1;p300_disc1	-
rs142671759	17	77706698	-	17	-	1	5	0	0	E006,H3K4me1_Enh;E009,H3K4me1_Enh;E012,H3K4me1_Enh;E017,H3K4me1_Enh;E029,H3K4me1_Enh;E030,H3K4me1_Enh;E031,H3K4me1_Enh;E032,H3K4me1_Enh;E034,H3K4me1_Enh;E037,H3K4me1_Enh;E039,H3K4me1_Enh;E040,H3K4me1_Enh;E041,H3K4me1_Enh;E042,H3K4me1_Enh;E043,H3K4me1_Enh;E044,H3K4me1_Enh;E045,H3K4me1_Enh;E046,H3K4me1_Enh;E047,H3K4me1_Enh;E048,H3K4me1_Enh;E050,H3K4me1_Enh;E051,H3K4me1_Enh;E056,H3K4me1_Enh;E062,H3K…	E032;E084;E085;E086;E116;E124	-	Ets_disc4;PEBP;SEF-1	INT
rs142563193	17	77667171	-	-	-	1	5	0	0	-	-	-	-
rs142563193	-	-	rs148187038	17	77666704	0.99	5	0	0	-	-	-	AhR_1;ELF1_disc3;TBX5_2;TBX5_3;ZEB1_disc1	-
rs142563193	-	-	rs149687701	17	77667619	0.99	3a	0	0	-	-	-	E2A_2;E2A_5;GR_known6;Gm397;Mtf1_2;Mxi1_disc2;Myc_disc2;Myc_known1;Myc_known9	-
rs142563193	-	-	rs113393161	17	77668575	0.76	6	0	0	-	-	-	GR_disc6;Hsf_known1;Zfp691	-
rs142563193	-	-	rs112632702	17	77669287	0.76	5	0	0	-	-	-	Zfx	-
rs142563193	-	-	rs113366614	17	77669406	0.76	5	0	0	-	-	-	LBP-1_3;LBP-9;Rad21_disc8	-
rs142563193	-	-	rs113251979	17	77669511	0.76	5	0	0	-	-	-	AP-2_disc2;EBF_disc2;NRSF_disc3	-
rs142563193	-	-	rs113070272	17	77669739	0.76	5	0	0	-	-	-	ELF1_known1;ZBTB33_known1	-
rs142563193	-	-	rs111853810	17	77669873	0.76	5	0	0	-	-	-	CAC-binding-protein;SEF-1;TCF12_known1;Zfx	-
rs4807299	19	2570002	-	19	-	1	5	0	0	-	-	-	Glis2;Zic_1	INT
rs4807299	-	-	rs115818219	19	2573425	0.86	5	0	0	-	-	-	Spz1_2;TCF12_disc5	INT
rs9622363	22	36656555	-	22	-	1	5	0	0	-	-	-	CCNT2_disc1;GATA_known14;Pou5f1_known1;Sox_3;TAL1_disc1	INT
rs9622363	-	-	rs9622362	22	36656444	0.98	6	0	0	-	-	-	MZF1::1-4_1;ZBTB7A_known2;Zfp281;Zfp740	INT
rs9622363	-	-	rs136158	22	36656653	0.92	.	0	0	-	-	-	Fox;Foxa_known4;Foxd3;Foxi1;Foxk1;HNF4_disc4;Mef2_known2;Pou2f2_known5;TEF;Zfp105	INT
rs9622363	-	-	rs136157	22	36656443	0.91	6	0	0	-	-	-	Egr-1_disc4;Ik-1_2;RREB-1_1;RREB-1_2;ZBTB7A_known2;Zfp105;Zfp281	INT
rs9622363	-	-	rs136156	22	36656442	0.91	6	0	0	-	-	-	Ets_disc7;FAC1;HMG-IY_2;Ik-1_2;RREB-1_1;ZBTB7A_known2;Zfp281	INT
rs9622363	-	-	rs136160	22	36657119	0.9	5	0	0	-	-	-	-	INT
